# Supplementary material for: TNTdetect.AI: A Deep Learning Model for Automated Detection and Counting of Tunneling Nanotubes in Microscopy Images
Source: Cancers (Basel). 2022 Oct 10;14(19):4958. doi: 10.3390/cancers14194958 (PMC9562025; doi:10.3390/cancers14194958)
Supplement: Supplementary file 1 [file cancers-14-04958-s001.zip]

Archive with 1 entries (1 files):
- cancers-1781504-Supplementary Material.pdf
